# Supplementary material for: Janus MoSH/WSi2N4 van der Waals Heterostructure: Two-Dimensional Metal/Semiconductor Contact
Source: Molecules. 2024 Jul 28;29(15):3554. doi: 10.3390/molecules29153554 (PMC11313900; doi:10.3390/molecules29153554)
Supplement: Supplementary file 1 [file molecules-29-03554-s001.zip]

Archive with 1 entries (1 files):
- molecules-3066593-supplementary.pdf
